# Supplementary material for: High-affinity peptides developed against calprotectin and their application as synthetic ligands in diagnostic assays
Source: Nat Commun. 2023 May 17;14:2774. doi: 10.1038/s41467-023-38075-7 (PMC10192418; doi:10.1038/s41467-023-38075-7)
Supplement: Supplementary file 9 — Source Data [file 41467_2023_38075_MOESM9_ESM.xlsx]

## Sheet: Figure 1
	Figure 1
	Panel b
		Fluorescence anisotropy (AU)
		Peptide 1			Peptide 2			Peptide 3			Peptide 4			Peptide 5			Peptide 6			Peptide 7
	Conc. calprotectin (nM)	Rep 1	Rep 2	Rep 3	Rep 1	Rep 2	Rep 3	Rep 1	Rep 2	Rep 3	Rep 1	Rep 2	Rep 3	Rep 1	Rep 2	Rep 3	Rep 1	Rep 2	Rep 3	Rep 1	Rep 2	Rep 3
	20000	77	78	84	61	60	62	92	98	92	79	66	71		69	69	79		77	49	59	55
	6666.67	75	77	81	58	65	63	93	103	83	67	68	74	67	65	65	78	66	75	49	55	57
	2222.22	77	74	73	56	60	57	92	97	84	70	69	64	63	64	60	69	62	67	43	53	47
	740.741	81	72	73	62	59	59	95	97	86	70	71	70	63	61	63	74	69	68	55	51	47
	246.914	77	78	74	64	56	57	92	101	84	63	70	62	62	59	62	72	63	65	51	50	47
	82.3045	74	76	74	57	60	58	99	92	86	66	65	68	59	60	66	71	69	71	48	49	52
	27.4348	66	76	71	51	65	62	77	83	77	62	62	66	59	63	60	65	70	68	34	54	44
	9.14495	67	72	71	53	56	54	74	74	63	59	59	64	55	61	57	68	64	67	37	43	43
	3.04832	67	63	63	53	51	50	65	63	61	58	63	58	55	58	59	60	58	65	39	40	39
	1.01611	69	67	69	51	53	55	71	69	61	57	62	59	57	60	58	61	56	62	36	40	37
	0.338702	68	69	65	49	50	49	65	64	59	59	59	54	56	58	55	60	57	58	35	34	34
	0.112901	66	66	66	53	55	55	65	69	61		62	57	58	63	63	61	58	63	39	37	36
	0.0376335	67	64	62	48	51	52	64	66	59		58	52	55	56	56		56	61	35	35	33
	0.0125445	69	65	66	53	56	57	67	72	62		59	59		58	58			60	37	37	37
	0	67	58	63	53	48	47	66	61	59	58	56	57	62	54	57		55	55	41	34	30
	Kd (nM)	76.02	6.659	30.51	46.01	7.254	12.68	20.09	28.25	21.41	51.28	44.1	7.644	139.2	2.86	22.56	24.47	4.043	2.464	58.38	8.258	9.781
	Kd (nM)	38			22			23			34			55			10			25

## Sheet: Figure 2
	Figure 2
	Panel a
		Fluorescence anisotropy (AU)
		Peptide 3
		Isomer 1			Isomer 2			Isomer 3
	Conc. calprotectin (nM)	Rep 1	Rep 2	Rep 3	Rep 1	Rep 2	Rep 3	Rep 1	Rep 2	Rep 3
	20000	136	132	124	88	84	79	85	88	97
	6666.67	129	130	114	84	83	81	82	83	90
	2222.22	121	126	108	85	76	75	80	79	82
	740.741	121	132	108	86	79	78	81	78	82
	246.914	123	135	110	83	81	73	78	79	84
	82.3045	125	116	105	83	76	81	81	78	85
	27.4348	93	88	105	74	67	80	75	75	73
	9.14495	75	64	75	68	65	71	75	72	78
	3.04832	67	57	60	64	60	65	71	64	69
	1.01611	63	57	63	69	61	66	72	64	77
	0.338702	65	55	59	66	61	61	73	64	71
	0.112901	60	58	63	70	62	64	75	66	74
	0.0376335	63	52	54	64	61	60	73	67	66
	0.0125445	63	56	54	67	62	61	71	68	74
	0	61	58	52	66	60	59	71	69	66
	Kd (nM)	25.21	32.95	13.06
	Kd (nM)	24
	SD (nM)	10
	Panel b
		Fluorescence anisotropy (AU)
		Peptide 3
		Isomer 1a			Isomer 1b			Linear
	Conc. calprotectin (nM)	Rep 1	Rep 2	Rep 3	Rep 1	Rep 2	Rep 3	Rep 1	Rep 2	Rep 3	Rep 4	Rep 5
	20000	101	102	101	130	114	119	98	101	93	97
	6666.67	95	95	97	126	119	122	93	96	89	93	82
	2222.22	92	91	85	122	103	105	94	95	85	89	81
	740.741	99	86	82	120	100	105	104	98	87	95	80
	246.914	97	84	91	124	102	100	102	108	94	103	89
	82.3045	97	88	84	123	101	102	100	91	93	98	83
	27.4348	77	84	84	79	99	103	67	68	59	65	59
	9.14495	65	61	71	61	66	70	50	50	50	48	44
	3.04832	60	58	61	59	49	48	49	44	42	39	37
	1.01611	57	58	57	53	45	45	47	43	41	40	35
	0.338702	55	55	55	49	42	45	45	42	41	37	38
	0.112901	59	56	53	51	43	47	47	46	43	39	36
	0.0376335	56	48	57	47	43	41	46	45	39	39
	0.0125445	60	51	56	52	43	46	44	42	42	40
	0	58	50	52	51	41	42	42	45	42	38	33
	Kd (nM)	23.34	16.18	11.07	29.23	12.25	12.14	26.15	29.63	26.12	23.16	22.49
	Kd (nM)	16.9			17.9			25.5
	SD (nM)	6.2			9.8			2.8
	Panel c
		Fluorescence anisotropy (AU)
		Peptide 3
	Conc. calprotectin (nM)	R1A	P3A	E4A	V6A	A7G	F8A	P9A	M10A	F11A	Q12A	H14A	W15A	Y16A	G18A
	20000	77	103	110	55	89	41	81	47	40	85	49	75	46	91
	6666.67	71	82	107	54	92	38	79	38	45	84	50	72	46	90
	2222.22	72	80	105	52	85	33	75	42	39	82	42	70	40	89
	740.741	74	90	112	56	95	36	80	43	36	86	49	78	47	91
	246.914	73	90	110	52	85	36	80	41	35	92	45	76	42	96
	82.3045	71	90	111	57	95	37	85	42	39	88	50	82	43	86
	27.4348	50	60	69	46	62	36	64	37	39	59	39	54	38	63
	9.14495	45	50	54	43	53	40	59	41	39	50	40	45	40	50
	3.04832	36	43	45	41	48	33	55	38	38	47	38	38	38	44
	1.01611	40	43	47	46	41	34	54	42	43	44	41	38	39	43
	0.338702	39	41	38	42	59	40	55	43	40	45	37	39	43	44
	0.112901	38	43	45	47	45	38	57	40	42	49	41	38	42	46
	0.037634	37	42	42	43	45	37	56	41	37	44	34	36	42	44
	0.012545	40	44	42	47	48	40	58	44	42	50	41	39	43	47
	0	41	42	43	44	48	37	56	43	45	41	39	41	44	44
	Kd (nM)	31.7	28.2	26.2	39.2	29	NB	30.2	NB	NB	26.7	NB	24.3	NB	31.2
	Panel d
	Peptide	Response at binding (RU)
	Linear	64.0925
	R1A	41.1971
	P3A	80.2921
	E4A	128.972
	V6A	34.1631
	A7G	68.1468
	F8A	-0.0133215
	P9A	40.8017
	M10A	6.78378
	F11A	-1.74717
	Q12A	51.8768
	H14A	9.65191
	W15A	50.2974
	Y16A	5.9646
	G18A	67.5501

## Sheet: Figure 4
	Figure 4
	Panel c
			Conc. calprotectin (nM)
			0			1.6			8			40			200
		Peptide	Rep 1	Rep 2	Av	Rep 1	Rep 2	Av	Rep 1	Rep 2	Av	Rep 1	Rep 2	Av	Rep 1	Rep 2	Av
	ELISA signal	biotin - linear Peptide 3	0.2	0.128	0.164	0.451	0.481	0.466	1.079	1.167	1.123	1.288	1.405	1.347	1.538	1.47	1.504
		linear Peptide 3 - biotin	0.095	0.182	0.1385	0.803	1	0.9015	1.994	2.463	2.229	2.889	2.38	2.635	3.178	3.307	3.243
	Panel d
			Conc. calprotectin (ng/mL)
			0	0.976562	1.95312	3.90625	7.8125	15.625	31.25	62.5	125	250	500	1000
	Signal intensity	Test dot	4.503	3.591	6.615	4.805	8.495	17.143	18.305	36.961	52.298	63.353	75.938	72.088
		Control dot	43.065	46.356	40.719	44.667	49.578	42.885	47.525	39.383	37.234	39.988	27.232	29.13
		Test/control	0.104563	0.0774657	0.162455	0.107574	0.171346	0.399744	0.385166	0.938501	1.40458	1.5843	2.78856	2.4747
	Signal intensity	Normalized test dot	5.93	4.729	8.711	6.328	11.187	22.575	24.105	48.673	68.869	83.427	100	94.93
		Normalized control dot	86.863	93.501	82.131	90.094	100	86.5	95.859	79.436	75.102	80.657	54.928	58.756
		Normalized test/control	3.75	2.778	5.826	3.858	6.145	14.335	13.812	33.655	50.369	56.814	100	88.745
	Panel e
			Conc. calprotectin (ng/mL)
			0	3.9	7.8	15.6	62.5	125	250	500	1000	2000	4000	8000
	Signal intensity	Test dot	2.9	4.1	4	2.5	7.5	16.7	24.7	34.3	55.8	33.7	39.3	62.6
		Control dot	34.3	57.7	56.6	43.6	43.8	49.2	50	43.4	59.4	30.7	33	62.3
		Test/control	0.086	0.0711	0.0715	0.0578	0.1705	0.3398	0.4937	0.7899	0.9401	1.0983	1.189	1.0059
	Signal intensity	Normalized test dot	4.71	6.55	6.46	4.02	11.93	26.69	39.42	54.68	89.07	53.85	62.66	100
		Normalized control dot	55.06	92.7	90.88	70.03	70.39	79.01	80.32	69.63	95.3	49.32	53.01	100
		Normalized test/control	7.23	5.98	6.01	4.86	14.34	28.58	41.52	66.44	79.07	92.37	100	84.6
	Panel f
			Conc. Calprotectin (ng/mL)
			0	3.9	7.8	15.6	31.3	62.5	125	250	500	1000	2000	4000	8000
	Signal intensity	Test dot	1.94	5.03	5.01	10.22	2.85	7.53	8.57	25.97	40.53	47.98	58.16	59.92	70.96
		Control dot	18.94	26.94	37.7	29.57	25.89	24.73	16.22	22.24	26.37	20.43	25.78	20.72	19.31
		Test/control	0.103	0.187	0.133	0.346	0.11	0.304	0.528	1.167	1.537	2.348	2.256	2.892	3.674
	Signal intensity	Normalized test dot	2.74	7.09	7.06	14.4	4.01	10.61	12.08	36.59	57.12	67.61	81.96	84.44	100
		Normalized control dot	50.25	71.46	100	78.45	68.67	65.6	43.04	59.01	69.95	54.2	68.4	54.97	51.24
		Normalized test/control	2.79	5.08	3.62	9.41	2.99	8.28	14.38	31.77	41.84	63.91	61.4	78.7	100

## Sheet: Figure 5
	Figure 5
	Panel b
		Intensity (T/C ratio)
	Conc. calprotectin (ng/mL)	Rep 1	Rep 2	Rep 3	Rep 4	Rep 5	Av	SD
	0	0	0	0.042485	0	0	0.008497	0.0189999
	31	0.397608	0.373782	0.371284	0.410291	0.371274	0.384848	0.0180337
	101	0.765677	0.767266	0.856788	0.753149	0.795015	0.787579	0.041602
	300	1.08828	1.12838	1.12563	1.07794	1.02694	1.08943	0.0414283
	752	1.33765	1.57501	1.50998	1.41723	1.30361	1.4287	0.114107
	1521	1.66829	1.5737	1.47916	1.46719	1.3885	1.51537	0.107834
	Panel d
		Fluorescence anisotropy (AU)
		B-RCAL			Native calprotectin
	Conc. calprotectin (nM)	Rep 1	Rep 2	Rep 3	Rep 1	Rep 2	Rep 3
	10000	70	74	76	55	65	68
	3333.33	71	68	68	57	60	62
	1111.11	65	66	70	56	58	55
	370.37	72	72	73	55	56	56
	123.457	67	72	70	54	54	56
	41.1523	66	67	66	50	50	51
	13.7174	50	51	47	43	41	39
	4.57247	41	44	44	40	37	40
	1.52416	40	41	40	39	37	36
	0.508053	36	40	42	35	29	35
	0.169351	39	35	39	29	30	32
	0.05645	43	42	42	32	35	35
	0.018817	39	41	43	33	31	34
	0	43	43	42	31	33	36
	Kd (nM)	19.33	16.29	24.59	11.46	28.62	37.84
	Kd (nM)	20			26
	SD (nM)	4.2			13
	Panel e
		Intensity (T/C ratio)
	Conc. calprotectin (ng/mL)	Rep 1	Rep 2	Rep 3	Rep 4	Rep 5	Av	SD
	0	0	0	0	0	0.00999094	0.00199819	0.00446808
	14	0	0.0229936	0.0493501	0.0158699	0	0.0176427	0.0203695
	12	0	0.0260197	0.0262175	0.0390673	0.0204417	0.0223492	0.0142395
	16	0.02254	0.0463023	0.0573916	0.0466501	0.0422779	0.0430324	0.0127522
	26	0.0825464	0.0589269	0.0790232	0.0641739	0.0553264	0.0679994	0.0121521
	74	0.114847	0.10039	0.122597	0.174152	0.130687	0.128535	0.0278403
	162	0.376252	0.331869	0.327314	0.438672	0.34204	0.363229	0.0463237
	392	0.666009	0.635556	0.676069	0.69639	0.684598	0.671724	0.0230966
	1038	0.964911	0.93514	0.962394	1.04052	1.05737	0.992067	0.0535516
	1470	1.17987	1.01194	1.07884	1.1819	1.06533	1.10358	0.0748792
	Panel f
		Intensity (T/C ratio)
		Rep 1	Rep 2	Av
	RA patient 1	0.187245	0.271342	0.229293
	RA patient 2	0.669665	0.531031	0.600348
	RA patient 3	0.272096	0.212907	0.242501
	RA patient 4	0.42723	0.38494	0.406085
	RA patient 5	0.27201	0.351666	0.311838
	RA patient 6	0.2328	0.178999	0.2059
	RA patient 7	0.273087	0.299434	0.286261
	RA patient 8	0.424341	0.372905	0.398623
	RA patient 9	0.33597	0.299957	0.317963
	RA patient 10	0.252141	0.293236	0.272688
	RA patient 11	0.377443	0.484192	0.430818
	RA patient 12	0.292832	0.301886	0.297359
	RA patient 13	0.460939	0.352754	0.406846
	RA patient 14	0.46011	0.389241	0.424676
	RA patient 15	0.479873	0.399292	0.439582
	RA patient 16	0.362862	0.369522	0.366192
	RA patient 17	0.463854	0.539756	0.501805
	RA patient 18	0.345224	0.33674	0.340982
	Healthy donor 1	0.10207	0.102839	0.102454
	Healthy donor 2	0.195793	0.145114	0.170453
	Healthy donor 3	0.232341	0.160609	0.196475
	Healthy donor 4	0.230385	0.296206	0.263295
	Healthy donor 5	0.245863	0.257963	0.251913
	Healthy donor 6	0.236737	0.210473	0.223605
	Healthy donor 7	0.421722	0.465584	0.443653
	Healthy donor 8	0.203451	0.154877	0.179164
	Healthy donor 9	0.187527	0.182123	0.184825

## Sheet: Suppl. Fig. 2
	SI Figure 2
	Library 1
	Round / Linker	Phage titer (t.u.)
		1	2	3	5	6	No linker
	1	1800	60000	120000	15000	84000	360000
	2	40000000	2100000000	17000000	60000000	100000000	14000000
	3	5600000	160000000	56000000	72000000	96000000	48000000
	Library 2
	Round / Linker	Phage titer (t.u.)
		1	2	3	4	5	6
	1	1200000	6400000	3600000	3200000	3600000	7600000
	2	2400000	7200000	8000000	10400000	8800000	6400000
	3	60000000	228000000	1440000000	156000000	120000000	960000000
	4	4800000	36000000	36000000	6600000	5400000	42000000
	5	240000	2400000	4800000	800000	800000	4000000
	Library 3
	Round / Linker	Phage titer (t.u.)
		2	3	6	No linker
	1	3000000	8000000	10000000	60000000
	2	34000000	1200000	6000000	2200000
	3	1000000000	520000000	1000000000	2200000000

## Sheet: Suppl. Fig. 3
		SI Figure 3
			Fluorescence anisotropy (AU)
		Conc. calprotectin (nM)	Peptide 8
		20000	48
		6666.67	51
		2222.22	46
		740.74	49
		246.914	48
		82.304	46
		27.434	37
		9.144	38
		3.048	37
		1.016	40
		0.338	40
		0.112	41
		0.038	35
		0.012	40
		0	40
		Kd (nM)	88.72
			Fluorescence anisotropy (AU)
		Conc. calprotectin (nM)	Peptide 9	Peptide 10	Peptide 11	Peptide 12	Peptide 13
		48000	58	49	66	58	62
		24000	54	43	61	56	57
		12000	51	43	56	53	54
		6000	50	39	56	51	50
		3000	47	39	55	51	51
		1500	44	44	53	50	47
		750	47	42	51	53	46
		375	49	37	51	53	51
		187.5	46	38	50	48	49
		93.75	48	37	54	51	50
		46.875	45	39	52	47	51
		23.438	44	38	51	51	51
		11.719	44	39	52	49	50
		5.859	44	40	51	49	48
		0	45	35	50	48	50
		Kd (mM)	29.245	190.399	41.54	37.076	153.726

## Sheet: Suppl. Fig. 13
	SI Figure 13
	Non-cropped image of SDS-PAGE. Lanes are described in SI Figure 11.
